# Supplementary material for: Characterization of the Exometabolome of Nitrosopumilus maritimus SCM1 by Liquid Chromatography–Ion Mobility Mass Spectrometry
Source: Front Microbiol. 2021 Jul 1;12:658781. doi: 10.3389/fmicb.2021.658781 (PMC8281238; doi:10.3389/fmicb.2021.658781)
Supplement: Supplementary file 3 [file Table_3.XLSX]

## Sheet: SCM1 exometabolome
Compound	Compound ID	Description	Formula	Score	Fragmentation Score	Mass Error (ppm)	Isotope Similarity	Anova (p)	q Value	Max Fold Change	Adducts	Experimental TWIMSCCSN2 (angstrom^2)	CCSbase Theoretical CCS (angstrom^2)	Remark
2.73_372.0928m/z	CHEBI:16603	DIMBOA glucoside	C15H19NO10	52.5	77.2	-2.07834	87.8257	0.000615297	0.00186434	13.608	M-H	183.1	[M-H]- 182.9	predicted
3.48_555.1140m/z	CHEBI:65786	4,4'-dihydroxybenzyl sulfone	C14H14O4S	48	57.2	-2.24278	85.7513	9.75595e-06	4.19782e-05	Infinity	2M-H	219.85
3.53_458.1292m/z	HMDB0037551	1-(2-Hydroxyphenylamino)-1-deoxy-beta-D-gentiobioside 1,2-carbamate	C19H25NO12	47.8	58.1	-2.71027	83.9914	7.8037e-07	4.08119e-06	10.9807	M-H	197.28	[M-H]- 208.3	predicted
3.59_210.0408m/z	CHEBI:27483	betalamic acid	C9H9NO5	50.2	61.8	-0.0866314	89.2637	5.95986e-05	0.000221041	24.369	M-H	134.59	[M-H]- 139.0	predicted
3.70_181.0504m/z	NPA004582	Grifolaone A	C9H12O5	49.2	55.8	-1.2824	91.7097	0.00305803	0.00799773	17.933	M-H2O-H	135.85	[M-H]- 138.6	predicted
3.80_1328.5639m/z	CHEBI:15982	Cob(I)alamin	C62H89CoN13O14P	48.4	56.8	-0.733456	85.9859	6.16039e-05	0.000227635	Infinity	M-H	345.57	[M-H]- 274.0	predicted
3.88_549.2189m/z	NPA004839	3-ethyl-2,5-pyrazinedipropanoic acid	C12H16N2O4	48.1	45.4	-2.66774	98.2908	0	0	Infinity	2M+FA-H	219.91
4.25_362.0991m/z	CSID24701328	7-Amino-1-(beta-D-ribofuranosyl)pyrrolo[4,3,2-de]quinolin-8(1H)-one	C15H15N3O5	48.2	45.6	-0.8593	96.7002	1.14353e-14	3.99836e-13	20.6701	M+FA-H	176.17	[M-H]- 172.8	predicted
4.43_277.1181m/z	CHEBI:10329	alpha-ribazole	C14H18N2O4	50.9	65.6	-4.50317	94.2658	2.41504e-09	2.11547e-08	14.0815	M-H	165.37	[M-H]- 165.4	predicted
4.59_531.1704n	CSID28519140	5'-O-[(Diethoxyphosphoryl)acetyl]-N-isobutyrylguanosine	C20H30N5O10P	49.1	54	-4.87232	97.1501	4.44089e-16	2.49976e-14	66.2221	M+Cl, M+FA-H, M+K-2H	219.75, 219.66, 217.87	[M+Na-2H]- 217.3	predicted
4.77_678.3080m/z	NPA007065	Rhizoxin Z2	C36H51NO9	49	71.4	4.67619	78.9144	0	0	Infinity	M+K-2H	248.06	[M+Na-2H]- 236.5	predicted
4.78_1354.5671n	CHEBI:17439	cyanocob(III)alamin	C63H88CoN14O14P	79.7	45.7	-0.201976	85.733	0	0	Infinity	M+Cl, M+FA-H, M-H	345.41, 350.81, 338.87	[M-H]- 338.98	experimental
4.82_531.1705n	CSID28519140	5'-O-[(Diethoxyphosphoryl)acetyl]-N-isobutyrylguanosine	C20H30N5O10P	48.4	49.5	-4.68912	97.6962	8.88178e-16	4.52191e-14	84.8851	M+Cl, M+FA-H, M+K-2H	217.89, 219.66, 217.87	[M+Na-2H]- 217.3	predicted
5.08_444.2461m/z	CHEBI:73409	Asn-Leu-Leu-Ser	C19H35N5O7	49.1	60.2	-0.538333	86.1639	0	0	Infinity	M-H	199.55	[M-H]- 215.8	predicted
5.14_412.1253m/z	CSID30691893	N-[2-(Diethylamino)-2-oxoethyl]-3-(4-methoxyphenyl)-1-pyrrolidinecarboxamide	C18H27N3O3	48.1	48.3	3.62692	96.3356	2.68829e-12	4.7048e-11	29.5128	M+Br	195.79
5.15_1092.4961m/z	CHEBI:85351	CDP-1,2-diarachidonoyl-sn-glycerol(2-)	C52H79N3O15P2-2	51.4	90.8	-0.675977	66.867	0.00200152	0.00545392	Infinity	M+FA-H	307.8	[M-H]- 313.3	predicted
5.93_633.3250m/z	CHEBI:69113	withalongolide I	C34H50O11	51.4	78.5	-4.8244	84.0657	4.44089e-16	2.49976e-14	2995.1	M-H	245.17	[M-H]- 242.9	predicted
7.89_775.4197m/z	CSID26640316	(2S,5S,9S,10S,13S,16S,19S)-19,22-Diamino-5-(3-amino-3-oxopropyl)-13-[(2S)-2-butanyl]-9-hydroxy-2-(hydroxymethyl)-10-isobutyl-16-isopropyl-4,7,12,15,18,22-hexaoxo-3,6,11,14,17-pentaazadocosan-1-oic aci d	C32H58N8O11	48.1	45.8	-1.37683	96.1044	0	0	Infinity	M+FA-H	268.85	[M-H]- 263.9	predicted
8.62_358.1865m/z	CSID58712572	2-Methoxy-1-(1-methyl-4-{[2-(1-pyrrolidinyl)ethoxy]methyl}-1,4,6,7-tetrahydro-5H-[1,2,3]triazolo[4,5-c]pyridin-5-yl)ethanone	C16H27N5O3	49.8	54.2	1.41702	96.3628	1.66362e-06	8.19159e-06	10.1281	M+Na-2H	190.16	[M+Na-2H]- 184.8	predicted
8.76_274.0380m/z	CSID30820390	(2E)-2-[1-(3-Amino-4-nitrophenyl)ethylidene]hydrazinecarbothioamide	C9H11N5O2S	49	46.5	0.0485625	98.3257	3.21632e-13	7.27901e-12	90.5749	M+Na-2H	157.27	[M+Na-2H]- 155.3	predicted
8.92_460.1394m/z	CSID23222803	2-Hydroxy-4-{(1E)-3-[(2S)-2-(hydroxymethyl)-1-pyrrolidinyl]-2-methyl-3-oxo-1-propen-1-yl}phenyl 6-deoxy-alpha-L-galactofuranoside	C21H29NO8	48.6	50.9	3.45073	96.2068	1.11022e-16	7.15088e-15	206.474	M+K-2H	207.48	[M+Na-2H]- 195.1	predicted
8.94_274.0379m/z	NPA024910	6-hydroxyphenazine-1-carboxamide	C13H9N3O2	51.2	68.8	-4.1852	92.3644	1.49725e-12	2.80772e-11	53.9297	M+Cl	157.27
9.04_418.1138m/z	HMDB0012203	Cis-zeatin-O-glucoside	C16H23N5O6	49.1	54.2	1.01984	92.6916	0.000424587	0.00133256	52.9373	M+K-2H	201.99	[M+Na-2H]- 190.9	predicted
9.59_358.1862m/z	CSID58712572	2-Methoxy-1-(1-methyl-4-{[2-(1-pyrrolidinyl)ethoxy]methyl}-1,4,6,7-tetrahydro-5H-[1,2,3]triazolo[4,5-c]pyridin-5-yl)ethanone	C16H27N5O3	47.3	40.7	0.4818	96.4788	2.99449e-12	5.18575e-11	13.2169	M+Na-2H	187.92	[M+Na-2H]- 184.8	predicted
10.30_312.0717m/z	CHEBI:134606	toyocamycin	C12H13N5O4	47.4	52.9	1.0587	85.3477	1.1946e-12	2.30292e-11	Infinity	M+Na-2H	159.14	[M+Na-2H]- 165.6	predicted
10.82_318.0615m/z	CHEBI:43467	immucillin G	C11H15N5O4	53.2	69.4	1.63044	98.3601	3.15575e-09	2.70346e-08	29.149	M+K-2H	169.57	[M+Na-2H]- 163.6	predicted
11.70_274.0377m/z	CSID30820389	(2E)-2-[1-(4-Amino-3-nitrophenyl)ethylidene]hydrazinecarbothioamide	C9H11N5O2S	50.2	54.4	-1.04584	98.0338	1.98175e-13	4.79714e-12	532.789	M+Na-2H	154.43	[M+Na-2H]- 155.3	predicted
12.01_719.3973m/z	CHEBI:73574	Leu-Thr-Gln	C15H28N4O6	55	87.8	3.91923	91.9761	3.45924e-10	3.68354e-09	Infinity	2M-H	260.26
12.64_238.0706m/z	CSID23117595	(2R,4S)-4-Carboxy-3-(ethoxymethyl)-2-pyrrolidiniumcarboxylate	C9H15NO5	47.2	44.4	4.16518	96.5995	1.33953e-11	1.98946e-10	15.0458	M+Na-2H	146.58	[M+Na-2H]- 149.9	predicted
12.91_252.0867m/z	CSID66273	Deidaclin	C12H17NO6	48.5	48.3	-3.74199	98.4626	6.04072e-13	1.26648e-11	209.132	M-H2O-H	155.05	[M-H]- 157.8	predicted
12.94_523.3060m/z	CPD-9483	medicagenate	C30H46O6	53.8	97	3.69772	76.3475	9.3936e-13	1.86641e-11	222.567	M+Na-2H	225.65	[M+Na-2H]- 215.2	predicted
14.57_194.0820m/z	HMDB0125517	2-(2,6-dihydroxy-3,4-dimethoxycyclohexylidene)acetonitrile	C10H15NO4	47.5	49.3	-1.29774	89.5808	1.55431e-15	7.19294e-14	21.1212	M-H2O-H	138.64	[M-H]- 143.9	predicted
14.87_501.2256m/z	NPA004615	3097-C2	C13H17NO4	47.5	49.4	2.69959	91.2748	1.11022e-16	7.15088e-15	Infinity	2M-H	224.09
15.06_501.2277m/z	HMDB0129783	2-(2,4-dihydroxy-5-methoxyphenyl)-3-(3,7-dimethylocta-2,6-dien-1-yl)-5,7-dihydroxy-6-(3-methylbut-2-en-1-yl)-4H-chromen-4-one	C31H36O7	55.3	97.8	-1.11	80.04	6.22512e-08	4.04823e-07	38.3863	M-H2O-H	225.91	[M-H]- 233.5	predicted
15.24_264.0865m/z	HMDB0059772	N-Phenylacetylglutamic acid	C13H15NO5	50.2	59.3	-4.61235	97.0053	9.50439e-07	4.90234e-06	271.364	M-H	160.33	[M-H]- 157.7	predicted
15.34_415.1912m/z	CHEBI:60119	sphingosine 1-phosphate(1-)	C18H37NO5P-	51.5	66.4	4.34517	95.9555	4.19442e-13	9.22103e-12	26.3011	M+K-2H	208.12	[M+Na-2H]- 201.3	predicted
15.54_238.1067m/z	CHEBI:142745	N-octanoyl-(2S)-hydroxyglycine	C10H19NO4	50.7	59.9	2.68977	96.7159	3.59068e-12	6.09678e-11	19.1437	M+Na-2H	152.6	[M+Na-2H]- 151.8	predicted
16.22_343.2630m/z	LMPK15030041	5-(2-oxo-heptadecyl)resorcinol	C23H38O3	51.9	71.3	-3.3594	92.041	1.11022e-16	7.15088e-15	14.2074	M-H2O-H	190.46	[M-H]- 197.2	predicted
16.30_238.1438m/z	HMDB0030516	Petasinine	C13H21NO3	55	82	-4.46746	98.4201	1.68038e-07	9.99514e-07	18.9093	M-H	155.51	[M-H]- 157.3	predicted
17.28_265.0823m/z	CSID23299669	1-(2-Deoxy-2-methylene-beta-D-lyxo-hexopyranosyl)-5-methyl-2,4(1H,3H)-pyrimidinedione	C12H16N2O6	50.3	55.5	-2.50737	98.769	3.2291e-08	2.22191e-07	1805.86	M-H2O-H	157.51	[M-H]- 160.6	predicted
17.58_521.3107m/z	LMGL03016899	TG(18:0(11S-acetoxy)/2:0/2:0)	C27H48O8	53.1	82.8	2.20941	85.4348	7.40405e-08	4.72926e-07	22.7707	M+Na-2H	236.23	[M+Na-2H]- 222.9	predicted
17.81_336.1795m/z	CHEBI:64329	agmatidine	C14H25N7O4	47.2	55	1.59112	82.8137	3.34366e-12	5.71849e-11	Infinity	M-H2O-H	186.09	[M-H]- 181.3	predicted
18.14_705.5099m/z	LMST03020009	1alpha-hydroxy-23,24,25,26,27-pentanorvitamin D3 / 1alpha-hydroxy-23,24,25,26,27-pentanorcholecalciferol	C22H34O2	52.7	79	-0.118511	84.6168	0	0	Infinity	2M+FA-H	269.31
18.32_549.3787m/z	CHEBI:67416	cryptocaryol A	C30H56O7	48.8	64.9	2.73636	82.4415	7.82665e-11	9.79206e-10	Infinity	M+Na-2H	232.46	[M+Na-2H]- 229.6	predicted
18.36_517.3526m/z	CSID10481643	4-{(1R,3S)-2,2-Dimethyl-3-[(1R,4R,5S)-1-methylbicyclo[2.1.0]pent-5-yl]cyclopropyl}-3-hydroxy-2-butanone	C15H24O2	49.9	53.7	-1.88727	98.2577	4.88498e-15	1.94469e-13	Infinity	2M+FA-H	227.52
18.53_517.3527m/z	HMDB0038144	Petasitolone	C15H24O2	47.4	45.1	-1.70157	93.8538	2.10942e-15	9.3306e-14	513.564	2M+FA-H	218.38
18.58_565.3182m/z	HMDB0041367	25-Cinnamoyl-vulgaroside	C34H46O7	55.3	94.5	1.96593	84.4633	1.92368e-05	7.83752e-05	Infinity	M-H	237.46	[M-H]- 237.4	predicted
18.65_441.2639m/z	NPA003522	Ratjadone B	C27H38O5	51.6	72.3	-1.73	87.58	3.81573e-12	6.41951e-11	485.018	M-H	224.9	[M-H]- 212.0	predicted
