# Supplementary material for: Characterization of the Exometabolome of Nitrosopumilus maritimus SCM1 by Liquid Chromatography–Ion Mobility Mass Spectrometry
Source: Front Microbiol. 2021 Jul 1;12:658781. doi: 10.3389/fmicb.2021.658781 (PMC8281238; doi:10.3389/fmicb.2021.658781)
Supplement: Supplementary file 4 [file Table_4.XLSX]

## Sheet: effect of B12
Compound	Compound ID	Description	Formula	Score	Fragmentation Score	Mass Error (ppm)	Isotope Similarity	Anova (p)	q Value	Max Fold Change	Adducts	Experimental TWIMSCCSN2 (angstrom^2)	CCSbase Theoretical CCS (angstrom^2)
3.80_1328.5639m/z	COB-I-ALAMIN	cob(I)alamin	C62H89CoN13O14P	48.4	56.8	-0.733456	85.9859	9.01e-11	2.92e-08	290.522	M-H	350.83
3.80_1390.5645m/z	CHEBI:27786	hydroxocobalamin	C62H89CoN13O15P	87.4	75.4	-0.562492	78.4202	0	0	Infinity	M+FA-H	345.57
4.78_1354.5671n	CHEBI:17439	cyanocob(III)alamin	C63H88CoN14O14P	79.7	45.7	-0.201976	85.733	1.12e-13	5.5e-11	9.54945	M+Cl, M+FA-H, M-H	345.41, 350.81, 338.87
17.38_362.1157m/z	Boldine	Boldine	C19H21NO4	49.8	60.6	-2.46519	91.4914	0.000355496	0.0202024	1493.25	M+Cl	192.3	[M-H]- 181.0, [M+K]+ 192.3
