# Supplementary material for: Characterization of the Exometabolome of Nitrosopumilus maritimus SCM1 by Liquid Chromatography–Ion Mobility Mass Spectrometry
Source: Front Microbiol. 2021 Jul 1;12:658781. doi: 10.3389/fmicb.2021.658781 (PMC8281238; doi:10.3389/fmicb.2021.658781)
Supplement: Supplementary file 5 [file Table_5.XLSX]

## Sheet: effects of no B12
Compound	Compound ID	Description	Formula	Score	Fragmentation Score	Mass Error (ppm)	Isotope Similarity	Anova (p)	q Value	Max Fold Change	Adducts	Experimental TWIMSCCSN2 (angstrom^2)	CCSbase Theoretical CCS (angstrom^2)
2.64_987.3047m/z	CHEBI:140808	beta-D-Araf-(1->2)-alpha-D-Araf-(1->3)-[beta-D-Araf-(1->2)-alpha-D-Araf-(1->5)]-alpha-D-Araf-(1->5)-alpha-D-Araf-(1->5)-D-Araf	C35H58O29	54.7	97.6	0.2	75.9	0.00409	0.0965	38.56	M+FA-H	280.62	[M-H]- 287.2
2.77_645.1887m/z	CSID76742685	1-[(2-Hydroxy-1-naphthyl)(2-thienyl)methyl]-2-pyrrolidinone	C19H17NO2S	51.2	60.9	0	95.4	5.97e-05	0.00551	33.71	2M-H	238.45
2.78_777.2303m/z	CHEBI:59485	L-alpha-D-Hepp-(1->2)-L-alpha-D-Hepp-(1->3)-[beta-Glcp-(1->4)]-L-alpha-D-Hepp	C27H48O24	56.8	98	2.8	89.5	3.42e-05	0.00351	124.64	M+Na-2H	258.38	[M+Na-2H]- 269.6
2.86_909.2725m/z	CSID21963753	4-Methoxybenzyl 3-[(4-acetyl-1-piperazinyl)sulfonyl]benzoate	C21H24N2O6S	47.7	47.4	3.8	95.6	0.000159	0.0111	139.3	2M+FA-H	269.61
2.87_851.2640m/z	CHEBI:140824	alpha-D-Manp-(1->2)-alpha-D-Manp-(1->5)-beta-D-Araf-(1->2)-alpha-D-Araf-(1->5)-alpha-D-Araf-(1->5)-D-Araf	C32H54O27	48	71.3	-3.9	73.3	0.00224	0.0659	Infinity	M-H2O-H	269.89	[M-H]- 268.9
2.91_1041.3150m/z	CSID31117594	(5E)-5-(4-Methoxybenzylidene)-3-(4-oxo-2-phenyl-4H-chromen-6-yl)-2-phenyl-3,5-dihydro-4H-imidazol-4-one	C32H22N2O4	48.3	45.4	0.9	97	0.00305	0.0799	169.5	2M+FA-H	285.92
2.96_909.2716m/z	CSID58886363	5-Methyl-4-[2-(3-methyl-1,2,4-oxadiazol-5-yl)-1H-indol-5-yl]-N-[1-(2-thienyl)ethyl]-1H-imidazole-2-carboxamide	C22H20N6O2S	51.3	60.3	-0.3	96.8	0.00181	0.0578	137.32	2M+FA-H	280.96
3.01_777.2299m/z	HMDB0127609	3,4,5-trihydroxy-6-{[(16S)-5,6,11-trihydroxy-8,8,10,12,16-pentamethyl-3-[1-(2-methyl-1,3-thiazol-4-yl)prop-1-en-2-yl]-9-oxo-17-oxa-4-azabicyclo[14.1.0]heptadec-4-en-7-yl]oxy}oxane-2-carboxylic acid	C33H50N2O12S	50.3	71.2	3.7	84.5	5.72e-06	0.000825	240.35	M+Br	264.41	[M+K]+ 260.9
5.93_633.3250m/z	CHEBI:69113	withalongolide I	C34H50O11	51.4	78.5	-4.8	84.1	0	0	33.68	M-H	245.17	[M-H]- 242.9
14.00_397.1103m/z	CSID23272898	Propyl 4-[(E)-(2,4-dinitrophenoxy)-NNO-azoxy]-1-piperazinecarboxylate	C14H18N6O8	50.9	61.8	-2.7	95.8	8.94e-08	2.05e-05	18.55	M-H	216.26	[M-H]- 206.0
