# Supplementary material for: Characterization of the Exometabolome of Nitrosopumilus maritimus SCM1 by Liquid Chromatography–Ion Mobility Mass Spectrometry
Source: Front Microbiol. 2021 Jul 1;12:658781. doi: 10.3389/fmicb.2021.658781 (PMC8281238; doi:10.3389/fmicb.2021.658781)
Supplement: Supplementary file 6 [file Table_6.XLSX]

## Sheet: Sheet1
Compound	Compound ID	Description	Formula	Score	Fragmentation Score	Mass Error (ppm)	Isotope Similarity	Anova (p)	q Value	Max Fold Change	Adducts	Experimental TWIMSCCSN2 (angstrom^2)	CCSbase Theoretical CCS (angstrom^2)	Remarks
2.65_340.1065m/z	CHEBI:44081	6-methylthioinosine	C11H14N4O4S	48.1	54	-3.17684	90.0262	1.08127e-05	1.07295e-05	26.6406	M+ACN+H	169.92	[M+H]+ 166.2
2.72_330.0586m/z	CHEBI:28062	2-deoxy-2,3-dehydro-N-acetylneuraminic acid	C11H17NO8	54.9	88.2	0.242827	86.6609	1.33063e-08	2.16577e-08	Infinity	M+K	174.78	[M+K]+ 168.3
2.79_412.1685m/z	CSID24657554	N~6~-(5-Aminopentyl)-9-(D-ribofuranosyl)-9H-purine-2,6-diamine	C15H25N7O4	56.4	86.8	1.4327	97.001	5.55112e-16	4.6175e-15	351.52	M+2Na-H	195.01	[M+Na-2H]- 182.1
2.80_257.0876m/z	HMDB0011180	L-prolyl-L-proline	C10H16N2O3	55.7	82.6	1.43716	97.5447	1.56462e-09	3.06289e-09	32.2077	M+2Na-H	154.47	[M+Na-2H]- 155.5
2.84_441.1414m/z	HMDB0133420	(6-carboxy-3,4,5-trihydroxyoxan-2-yl)[4-(2H-chromen-2-ylidene)cyclohexa-2,5-dien-1-ylidene]oxidanium	C21H19O8+	54.9	90.5	-0.929916	85.0079	6.50856e-09	1.11977e-08	Infinity	M+ACN+H	198.65	[M+H]+ 190.2
2.86_364.1587m/z	HMDB0033965	(R)-Pantothenic acid 4'-O-b-D-glucoside	C15H27NO10	56.4	93.2	-3.83424	93.3723	1.53774e-09	3.01627e-09	16.0764	M+H-H2O	178.67	[M+H]+ 182.4
2.87_418.1340m/z	HMDB0029778	Furaneol 4-(6-malonylglucoside)	C15H20O11	48.2	55.2	-1.02934	87.1901	3.50116e-10	7.78547e-10	32.3361	M+ACN+H	188.68	[M+H]+ 179.6
2.97_457.1466m/z	NPA018735	Psychrophilin B	C23H22N4O5	53.5	91.3	-3.81919	80.6692	1.55431e-15	1.16676e-14	460.915	M+Na	200.44	[M+Na]+ 196.0
3.20_549.2115m/z	HMDB0240254	Creatine riboside	C9H17N3O6	56.2	89.2	-2.30818	94.3109	1.11022e-16	1.05543e-15	1370.24	2M+Na	211.01
3.31_398.1283m/z	CHEBI:16622	3-dehydro-2-deoxy-D-gluconic acid	C6H10O6	50.2	64.2	-2.92577	90.4164	1.11022e-16	1.05543e-15	52.0766	2M+ACN+H	193.16
3.49_552.1811m/z	NPA022817	Strepoxepinmycin C	C25H33NO10	50	69.5	-1.05771	81.7178	0	0	Infinity	M+2Na-H	210.99	[M+H]+ 213.9
3.57_563.2268m/z	CSID14276102	1-Ethyl-3-[2-(5-methoxy-1-benzofuran-3-yl)ethyl]urea	C14H18N2O3	53.9	71.2	0.307999	98.4958	1.11022e-16	1.05543e-15	1790.6	2M+K	214.61
3.80_558.2474m/z	CHEBI:144746	L-Orn-D-Asp	C9H17N3O5	53.7	75.9	-4.01953	97.4161	3.9746e-14	2.15435e-13	Infinity	2M+ACN+Na	228.98
4.00_366.1377m/z	NPA015131	Amphistin	C13H21N5O6	51.5	67.9	-1.907	91.9956	1.31793e-10	3.21364e-10	Infinity	M+Na	174.1	[M+Na]+ 175.0
4.01_441.1510m/z	CHEBI:137336	8-amino-8-demethylriboflavin	C16H19N5O6	49.4	57.2	4.52916	94.8614	2.77581e-07	3.56243e-07	Infinity	M+ACN+Na	196.63	[M+Na]+ 195.9
4.10_400.1261m/z	CHEBI:16837	ɑ-ribazole 5'-phosphate	C14H19N2O7P	51.4	71.1	-2.11229	88.6414	1.72393e-07	2.29005e-07	16.2859	M+ACN+H	184.68	[M+H]+ 193.1	SCM1 metabolite
4.16_325.1377m/z	CHEBI:133033	gamma-Glu-His(1-)	C11H15N4O5-	56.2	85	-1.18251	97.4279	5.09761e-11	1.36019e-10	10.8382	M+ACN+H	174.88	[M+H]+ 162.7
4.43_147.0908m/z	CSID30842162	Methyl (2E)-3-(1,3-dimethyl-2,3-dihydro-1H-imidazol-4-yl)acrylate	C9H14N2O2	54.2	80.7	-4.68598	95.9413	1.11022e-16	1.05543e-15	1403.32	M+H-2H2O	148.76	[M+H]+ 141.0
4.85_130.0644m/z	CHEBI:28044	Phenylalanine	C9H11NO2	49.6	63.3	-4.39685	89.9357	0.00234306	0.00152187	16.2486	M+H-2H2O	128.14	[M+H]+ 135.5
4.96_597.2838m/z	CSID23168952	N-(3-Amino-1-carboxypropyl)-L-alanyl-L-proline	C12H21N3O5	57.5	97.5	-2.88	83.9151	0	0	Infinity	2M+Na	226.88
5.09_604.2935m/z	NPA017795	Epothilone B 3-ɑ-D- arabinofuranoside	C32H49NO10S	55.1	95.1	-0.628162	80.7274	8.78175e-10	1.80523e-09	66.4214	M+H-2H2O	238.76	[M+H]+ 242.0
5.14_414.1369m/z	CSID26377764	(4R)-2-(1,3-Diphenyl-1H-pyrazol-4-yl)-1,3-thiazolidine-4-carboxamide	C19H18N4OS	55.7	87	2.86726	95.0082	5.24014e-12	1.69988e-11	256.786	M+ACN+Na	184.47	[M+Na]+ 191.0
5.20_412.1228m/z	CSID22507833	N2-(1,3-Benzodioxol-5-yl)-N1-(4-methylphenyl)-1,2-pyrrolidinedicarboxamide	C20H21N3O4	48	49.3	-4.29176	95.7898	3.66374e-15	2.55184e-14	513.272	M+2Na-H	190.87	[M+Na]+ 191.9
5.33_507.2054m/z	CHEBI:28418	gentamycin A	C18H36N4O10	48.2	51.8	-1.96066	91.3634	1.55431e-15	1.16676e-14	514.081	M+K	211.44	[M+K]+ 223.7
5.78_565.2231m/z	CHEBI:142166	5-(2-aminoethyl)-2'-deoxyuridine	C11H17N3O5	55.6	90.3	0.520297	88.1955	1.9188e-05	1.83081e-05	Infinity	2M+Na	225.41
5.83_598.2853m/z	HMDB0029770	7,8-Dihydrovomifoliol 9-[rhamnosyl-(1->6)-glucoside]	C25H42O12	55.1	94.9	3.53072	84.7484	2.06946e-09	3.9476e-09	Infinity	M+ACN+Na	233.76	[M+Na]+ 223.0
5.84_776.3875m/z	NPA002847	Zaragozic acid F	C38H54O14	55.2	99.2	3.12514	80.2808	0	0	Infinity	M+ACN+H	262.89	[M+H]+ 251.0
6.00_1461.4371m/z	CHEBI:28001 / CHEBI:76058	Vancomycin / Chloroorienticin B	C66H75Cl2N9O24	51.8	98.2	-3.23816	64.7856	1.70419e-13	7.77039e-13	Infinity	2M+3H2O+2H	602.35		Added antibiotics
6.01_1110.3158m/z	CHEBI:74109	(11Z,14Z)-3-oxoicosa-11,14-dienoyl-CoA	C41H68N7O18P3S	54.3	82.1	-2.59923	92.7299	3.21149e-09	5.88664e-09	30.7839	M+K	322.6	[M+K]+ 313.8
6.13_553.3305m/z	NPA001340	3-O-Acetyl-16a-hydroxytrametenolic acid	C32H50O5	54.9	93.5	2.85935	84.3093	6.62944e-10	1.39392e-09	62.7978	M+K	225.52	[M+K]+ 224.6
6.58_313.1028m/z	CSID8762060	4-Nitro-7-piperazinobenzofurazan	C10H11N5O3	50.1	55	3.49831	99.7765	3.39728e-14	1.87129e-13	14.5595	M+ACN+Na	165.69	[M+Na]+ 160.4
6.64_425.0861m/z	CHEBI:132530	α-L-Rhap-(1→3)-β-D-Glcp-O[CH2]2SH	C14H26O10S	51.7	75.4	-4.34345	88.3108	2.76576e-09	5.13558e-09	46.1621	M+K	186.46	[M+K]+ 192.4
6.96_532.3268m/z	NPA025315	Bipolahydroquinone A	C28H42O7	50.7	77.8	-0.241483	76.0742	0.00466732	0.00285385	Infinity	M+ACN+H	220.38	[M+H]+ 219.3
7.04_130.0645m/z	CHEBI:28044	Phenylalanine	C9H11NO2	51.7	71.8	-3.75735	91.3469	3.29734e-06	3.54423e-06	52.417	M+H-2H2O	128.14	[M+H]+ 135.5
7.06_146.0592m/z	CHEBI:47990	N-hydroxy-L-phenylalanine	C9H11NO3	49	60.8	-4.91416	89.736	0.00190185	0.00125912	Infinity	M+H-2H2O	139.83	[M+H]+ 138.6
7.31_357.1095m/z	CHEBI:138283	(2Z,10Z)-3-hydroxy-5,17-dioxo-4,5-secoestra-2,10-diene-3-oic acid	C18H22O5	52.9	72	-1.08756	93.6448	2.81997e-14	1.58793e-13	57.4813	M+K	183.22	[M+K]+ 178.7
7.42_883.5055n	NPA023757	Sinulariapeptide A	C45H69N7O11	49.3	71.4	0.00851069	75.1943	1.05027e-13	5.06056e-13	117.484	M+2H, M+H	331.78, 292.4	[M+H]+ 297.9
7.88_636.3767m/z	NPA000856	Strevertene B	C32H50O10	50.2	69.9	4.22079	85.8625	2.18906e-06	2.4254e-06	45.9372	M+ACN+H	240.15	[M+H]+ 248.4
8.14_174.0907m/z	NPA019848	Deacetyldemethylanisomycin	C11H15NO3	56.7	94.8	-3.16552	92.5085	8.93718e-09	1.50255e-08	19.2434	M+H-2H2O	141.03	[M+H]+ 147.4
8.22_652.4069m/z	NPA019303	Chainin	C33H54O10	55.8	95.7	2.2146	85.9177	0.00761208	0.00447335	45.129	M+ACN+H	241.68	[M+H]+ 254.7
8.38_328.1078n	CSID90651185	[(5E)-5-(Methoxycarbonyl)-6-(4-methoxyphenyl)-5-hexen-1-yl]phosphonic acid	C15H21O6P	54.1	74.9	0.690095	96.3752	1.47703e-11	4.35533e-11	14.6223	M+H-H2O, M+H	168.14, 172.48	[M+H]+ 174.8
8.41_722.4228n	Prosapogenin A	Prosapogenin A	C39H62O12	51.6	93.9	-1.90447	66.257	8.95574e-07	1.05771e-06	958.008	M+H, M+Na	257.1, 258.5	[M+H]+ 272.7, [M+Na]+ 263.0
8.42_489.3115m/z	CHEBI:7528	netilmycin	C21H41N5O7	55.9	86.2	-1.35563	95.0646	0.000849946	0.000614239	77.9593	2M+3H2O+2H	398.55
8.54_761.1983m/z	CHEBI:32649	N-hydroxy-4-aminobiphenyl O-glucuronide	C18H19NO7	47.7	62.7	3.94175	80.5631	1.45594e-10	3.52066e-10	87.0213	2M+K	216.92
8.61_1231.2337m/z	HMDB0127912	6-(4-{5,7-dihydroxy-3-[(3,4,5-trihydroxyoxan-2-yl)oxy]-5H-chromen-2-yl}-2-hydroxyphenoxy)-3,4,5-trihydroxyoxane-2-carboxylic acid	C26H28O16	54.9	98.8	-4.13771	80.4466	2.88228e-08	4.40687e-08	Infinity	2M+K	335.56
8.72_346.1010m/z	CHEBI:16453	1,4,5,6-tetrahydro-6-oxonicotinic acid	C6H7NO3	49.9	52.7	0.252168	97.2695	2.04953e-11	5.87974e-11	18.7128	2M+ACN+Na	187.78
8.86_841.5202n	NPA016325	Lagunamide A	C45H71N5O10	52.6	83.1	0.0793542	79.7942	0.00104727	0.00074514	8532.25	M+2H, M+H	367.17, 284.33	[M+H]+ 295.2
9.16_540.2402m/z	NPA010675	Mullinamide A	C23H37N5O7	49	60.5	-0.520979	84.9475	0	0	Infinity	M+2Na-H	222.1	[M+Na]+ 214.6
9.52_339.0974m/z	NPA013556	Cucurbitarin A	C19H18O3	54	90.6	2.14663	82.0831	4.07393e-08	6.07094e-08	13.9105	M+2Na-H	174.59	[M+H]+ 169.2
9.59_736.4626m/z	NPA016665	6-Deoxy-13-cyclopropyl-erythromycin B	C38H67NO11	54.8	97.1	2.80643	80.3194	8.31401e-05	7.13755e-05	62.6985	M+Na	263.13	[M+Na]+ 275.8
9.69_858.4789n	NPA021571	MBJ-0173	C44H62N10O8	51.8	89.1	4.26039	74.8053	0	0	Infinity	M+2H, M+H	345.49, 289.79	[M+H]+ 294.3
9.88_842.5287m/z	NPA006232	Aurilide C	C43H73N5O10	53.4	96.9	4.51057	75.5654	4.44089e-16	3.78347e-15	Infinity	M+Na	291.26	[M+Na]+ 283.4
9.90_634.4312m/z	CSID29687651	6-Methyl-N-[1-(2-phenylethyl)-3-piperidinyl]-3-pyridazinamine	C18H24N4	57.1	93.2	-4.71263	97.8568	0.00196497	0.00129751	12.6057	2M+ACN+H	240.17
10.11_568.3114m/z	NPA023407	Trienomycin H	C31H42N2O7	51.6	73.3	1.15441	86.0916	8.84626e-13	3.42738e-12	103.129	2M+3H2O+2H	365.64
10.23_311.1044m/z	CSID23146140	Methyl N-{[(7,7-dimethyl-2-oxobicyclo[2.2.1]hept-1-yl)methyl]sulfonyl}carbamimidate	C12H20N2O4S	53.8	76.6	2.89077	95.6269	6.4726e-14	3.31841e-13	34.2922	M+Na	165.73	[M+Na]+ 166.7
10.23_370.1173n	CSID28511461	Methyl 4-({4-[(2-hydroxybenzoyl)carbamoyl]phenyl}amino)-4-oxobutanoate	C19H18N2O6	48.5	48.3	2.14569	96.7306	1.44773e-13	6.71608e-13	183.109	M+H, M+Na	189.43, 180.42	[M+H]+ 185.5, [M+Na]+ 192.4
10.26_538.2453m/z	NPA007760	Cis-3-(4-hydroxyphenyl)-4-isobutyldihydrofuran-2,5-dione	C14H16O4	51.6	65.4	3.61623	96.938	5.66214e-15	3.74762e-14	Infinity	2M+ACN+H	218.51
10.63_442.2375m/z	LMPK11000001	Cytochalasin A	C29H35NO5	54.3	94.6	-0.389901	77.4181	4.57412e-13	1.88806e-12	90.5513	M+H-2H2O	202.61	[M+H]+ 210.9
10.67_389.1676m/z	CHEBI:71172	3,4,5,6-tetrahydrohippuric acid	C9H13NO3	55	81.7	-1.8455	95.2487	5.53402e-08	8.06136e-08	14.916	2M+Na	197.42
10.82_311.2645m/z	HMDB0031505	Homoagmatine	C6H16N4	48.5	64.5	0.942059	79.1684	0.000144621	0.000119061	10.497	2M+Na	188.56
10.89_692.4732m/z	NPA008715	Bafilomycin H	C37H62O9	52.7	78.8	-0.00235175	84.5047	0.00072171	0.000527801	84.5809	M+ACN+H	254.21	[M+H]+ 254.6
11.30_480.2387m/z	NPA009619	Methoxydebromomarinone	C26H30O6	56	97.4	1.35522	84.0917	0.000104821	8.84235e-05	Infinity	M+ACN+H	209.86	[M+H]+ 204.8
11.59_392.1663m/z	CHEBI:17728	S-methyl-L-methionine	C6H14NO2S+	49	61.7	4.50883	88.3871	0.00189219	0.00125357	31.0778	2M+ACN+Na	189.07
11.59_210.1481m/z	CHEBI:38249	(1S,4R)-1-hydroxylimonen-2-one	C10H16O2	49.2	59.5	-4.75367	92.046	0.00787477	0.00461618	21.4735	M+ACN+H	150.74	[M+H]+ 137.4
11.63_345.1314m/z	NPA011396	Annulohypoxyboverin	C17H22O6	51.3	73.3	1.71722	85.036	1.5465e-06	1.76142e-06	14.0369	M+Na	183.46	[M+Na]+ 175.4
11.97_426.2963m/z	NPA005124	Beauveriolide IV	C22H39N3O5	56.8	94.1	0.0639214	90.1073	1.64246e-12	6.00895e-12	4547.54	M+H	208.68	[M+H] +200.4
12.19_346.1264m/z	NPA010673	Balticol E	C14H18O6	52.3	67.8	0.969526	94.9733	9.85835e-05	8.35917e-05	12.4627	M+ACN+Na	174.46	[[M+Na]+ 169.4
12.39_281.1144m/z	HMDB0028991	Phenylalanyl-Aspartate	C13H16N2O5	51.5	70.3	4.32599	92.2384	1.52701e-06	1.74023e-06	10.3446	M+H	166.46	[M+H]+ 164
12.59_319.0958m/z	NPA011707	Betulinan B	C20H14O4	48.1	55.4	-2.30282	87.6865	6.25944e-13	2.50802e-12	54.5471	M+H	175.01	[M+H]+ 170.4
12.77_328.1521m/z	CHEBI:17340	cetraxate	C17H23NO4	55	80.5	0.548273	95.1148	1.24987e-06	1.44207e-06	14.1778	M+Na	174.82	[M+H]+ 173.1
12.78_320.1044m/z	NPA009726	Brevianamide N	C18H13N3O3	49.6	67.8	4.49903	85.444	3.43413e-10	7.64677e-10	30.3519	M+H	177.28	[M+H]+ 172.2
13.23_648.3746m/z	HMDB0029336	Nummularine A	C36H49N5O6	53.9	95.5	-1.50301	75.9088	0.00138047	0.000958667	Infinity	M+H	241.71	[M+H]+ 252.7
13.28_259.1314m/z	NPA001949	Oblongolide D	C14H20O3	55.6	91.9	4.09842	90.9973	1.17218e-08	1.92536e-08	12.9353	M+Na	162.13	[M+Na]+ 161.1
14.87_271.1312m/z	NPA022681	Dendryphiellin H	C15H20O3	56.4	89.6	3.05102	96.0555	1.01597e-12	3.8979e-12	31.2005	M+Na	161.78	[M+H]+ 156.9
14.91_620.5195n	HMDB0112215	CE(5M5)	C42H68O3	51.1	72.8	4.26622	87.8114	0	0	77.2075	M+H, M+Na, M+2H	257.89, 249.84, 309.97	[M+H]+ 262.7
14.94_536.3903m/z	LMST03020457	24,24-difluoro-1alpha,25-dihydroxy-26,27-dimethyl-24a-homovitamin D3 / 24,24-difluoro-1alpha,25-dihydroxy-26,27-dimethyl-24a-homocholecalciferol	C30H48F2O3	53	95.1	-1.3884	71.5363	0	0	Infinity	M+ACN+H	225.69	[M+H]+ 227.2
15.09_272.1629m/z	CHEBI:83446	N,N-didesmethylvenlafaxine	C15H23NO2	49.5	67.3	3.25145	84.16	6.62137e-13	2.63908e-12	100.86	M+Na	173.89	[M+Na]+ 168.9
15.29_224.1622m/z	LMFA01100004	11-amino-undecanoic acid	C11H23NO2	51.3	68.9	0.333211	87.9171	1.02252e-13	4.94133e-13	11.379	M+Na	155.58	[M+Na]+ 157.0
15.57_314.9996m/z	CHEBI:74951	cysteamine S-phosphate	C2H8NO3PS	49.4	55.4	-0.70864	92.5692	2.81236e-10	6.38646e-10	102.82	2M+H	158.21
15.75_395.1983m/z	HMDB0030931	(E)-2-Tridecene-4,6,8-triyn-1-ol	C13H14O	52.2	65.7	0.271917	95.5299	1.10731e-10	2.74977e-10	43.5716	2M+Na	186.9
15.95_273.1012m/z	HMDB0040367	Azacridone A	C18H16N2O3	48.3	55.1	-3.46959	90.3302	2.69737e-09	5.01804e-09	31.0027	M+H-2H2O	161.73	[M+H]+ 172.5
15.96_299.1266m/z	NPA012166	Oxirapentyn B	C18H22O6	50	65.1	-3.45	88.78	7.03537e-08	1.0023e-07	15.6119	M+H-H2O	168.42	[M+H]+ 161.6
16.22_300.2082n	CHEBI:139346	all-trans-4-hydroxyretinal	C20H28O2	49.5	57	-2.55394	93.6459	0	0	15.3713	M+H, M+H-H2O	173.11, 168.82	[M+H]+ 176.3
16.22_392.2909n	HMDB00518	Chenodeoxycholic acid	C24H40O4	47.9	77.9	-4.40064	66.7476	0	0	41.2524	M+H-2H2O, M+H-H2O, M+K, M+Na, 2M+Na, 2M+H	191.8, 197.66, 198.79, 199.02, 281.71, 274.67	[M+Na]+ 198.6, [M+K]+ 202.1
16.66_413.0736m/z	HMDB0012281	Portulacaxanthin II	C18H18N2O7	53.3	81.8	-2.61709	87.6388	5.05695e-11	1.35044e-10	Infinity	M+K	201.05	[M+K]+ 194.9
17.84_487.1772m/z	CSID23169616	N-Acetyl-L-threonyl-L-prolyl-L-seryl-L-proline	C19H30N4O8	51.3	60	-0.71	97.5	2.498e-14	1.42703e-13	Infinity	M+2Na-H	220.89	[M+Na]+ 193.9
18.03_313.1782m/z	CHEBI:66508	sinularolide C	C20H28O5	53.4	81	-4.79511	91.3668	9.49685e-13	3.65929e-12	14.6423	M+H-2H2O	175.15	[M+H]+ 174.8
18.12_191.0849m/z	CHEBI:48519	8H-cyclopenta[a]acenaphthylene	C15H10	53.2	85.3	-3.51763	85.0444	7.74639e-10	1.60987e-09	13.9167	M+H	137.15	[M+H]+ 137.7
18.13_339.2661m/z	CSID8239920	(2Z,6E,10E)-3-Allyl-7,11,15-trimethyl-2,6,10,14-hexadecatetraen-1-ol	C22H36O	50.2	56.2	0.916737	96.0876	0	0	342.735	M+Na	181.37	[M+H]+ 189
18.21_307.1016m/z	HMDB0039237	Glucinol	C12H22O11	49.1	57.3	-2.12265	90.7328	2.85013e-08	4.36344e-08	40.8056	M+H-2H2O	172.96	[M+H]+ 172.4
18.63_450.2981m/z	CSID23314508	Methyl (10Z)-9-oxo-10-phenyl-10-octadecenoate	C25H38O3	52.3	65.3	0.458712	96.7975	5.73539e-11	1.51396e-10	154.173	M+ACN+Na	223.19	[M+Na]+ 209.1
18.63_434.2670m/z	NPA014064 / NPA020343	Salinilactam / Micromonolactam	C28H39NO5	52.7	79.6	-4.12	88.52	3.45168e-13	1.46276e-12	Infinity	M+H-2H2O	217.96	[M+H]+ 221.7
18.86_345.2035m/z	CHEBI:147304	smaditerpenic acid C	C19H30O4	55.8	93.4	-0.320118	85.7808	3.9099e-05	3.55136e-05	10.44	M+Na	192.04	[M+Na]+ 188.6
19.00_342.2031n	CSID23208999	L-Arginyl-L-alanyl-D-proline	C14H26N6O4	47.9	47.4	4.5512	97.5224	1.5299e-10	3.68578e-10	19.3158	M+H-H2O, M+H	181.67, 181.29	[M+H]+ 178.3
19.21_439.2222m/z	NPA014908 / NPA009946	Cyclipostin N / Salinipostin K	C21H37O6P	58.5	97.1	0.446435	96.0102	0	0	Infinity	M+Na	204.61	[M+Na]+ 205.2
19.63_588.3878m/z	NPA009805	Concentricol B	C30H52O7	56.8	97.4	1.29689	88.0079	0.00021389	0.000171151	10.6295	M+ACN+Na	237.23	[M+Na]+ 231.1
19.66_479.3141m/z	NPA008074	Milbemycin β12	C31H46O6	49.1	69.8	-2.81205	78.9349	3.51016e-08	5.28762e-08	14.8083	M+H-2H2O	222.79	[M+H]+ 224.7
19.67_411.2876m/z	NPA013948	Kobiin	C25H40O3	56.9	91.6	1.70683	94.9229	0.00199013	0.00131271	109.633	M+Na	210.83	[M+Na]+ 198.2
20.25_399.2195m/z	CHEBI:36380	emetan	C25H32N2	49	54	-0.683739	92.0511	6.14976e-06	6.33811e-06	11.5961	M+K	197.25	[M+K]+ 209.1
