# Supplementary material for: Characterization of the Exometabolome of Nitrosopumilus maritimus SCM1 by Liquid Chromatography–Ion Mobility Mass Spectrometry
Source: Front Microbiol. 2021 Jul 1;12:658781. doi: 10.3389/fmicb.2021.658781 (PMC8281238; doi:10.3389/fmicb.2021.658781)
Supplement: Supplementary file 8 [file Table_8.XLSX]

## Sheet: effect of B12 pos
Compound	Compound ID	Description	Formula	Score	Fragmentation Score	Mass Error (ppm)	Isotope Similarity	Anova (p)	q Value	Max Fold Change	Adducts	Experimental TWIMSCCSN2 (angstrom^2)	CCSbase Theoretical CCS (angstrom^2)
4.98_1011.4896m/z	NPA024820	Delftibactin B	C41H70N14O18	55.5	96.8	4	85.5	0	0	Infinity	M+H-2H2O	302.55	[M+H]+ 302.8
5.17_1011.4863m/z	NPA024820	Delftibactin B	C41H70N14O18	53	91.9	0.8	74.1	0	0	Infinity	M+H-2H2O	298.57	[M+H]+ 302.8
5.41_996.4426m/z	NPA006427	Liposidomycin M-(III)	C44H71N5O18	56.2	97.2	0.1	83.8	0	0	Infinity	M+K	297.3	[M+K]+ 292.7
5.46_995.4580m/z	LMPR0106150043	Cincholic acid 3β-O-β-D-glucopyranosyl-(1-4)-β-D-fucopyranosyl-28-O-β-D- glucopyranosyl ester	C48H76O19	49.9	97.1	-3.3	56.5	0	0	Infinity	M+K	305.24	[M+K]+ 304.3
9.39_188.0465m/z	HMDB0030175	Venoterpine	C9H11NO	51.8	66.5	-4.9	98.3	0.000617	0.00642	16.98	M+K	143.25	[M+K]+ 140.6
13.85_525.1747m/z	NPA000912	Mutactimycin E	C28H32O12	56.2	97.3	-1.5	85.3	0.00316	0.02	Infinity	M+H-2H2O	237.88	[M+H]+ 232.4
16.69_382.1999m/z	CHEBI:51033	myxopyronin A	C23H31NO6	53.4	94.5	-3.2	76.4	0.00178	0.0135	13.32	M+H-2H2O	201.05	[M+H]+ 200.7
17.87_417.1187m/z	LMPK12113258	Gossypetin 7,4'-dimethyl ether 8-butyrate	C21H20O9	57.8	97	1.6	94.1	0.00516	0.0271	933.91	M+H	198.99	[M+H]+ 194.4
