# Supplementary material for: Characterization of the Exometabolome of Nitrosopumilus maritimus SCM1 by Liquid Chromatography–Ion Mobility Mass Spectrometry
Source: Front Microbiol. 2021 Jul 1;12:658781. doi: 10.3389/fmicb.2021.658781 (PMC8281238; doi:10.3389/fmicb.2021.658781)
Supplement: Supplementary file 9 [file Table_9.XLSX]

## Sheet: Sheet1
Compound	Description	Chemical Classification (ClassyFire)	Comments
4.98_1011.4896m/z	Delftibactin B	Hybrid peptides
5.17_1011.4863m/z	Delftibactin B	Hybrid peptides
5.41_996.4426m/z	Liposidomycin M-(III)	Hybrid peptides
5.46_995.4580m/z	Cincholic acid 3β-O-β-D-glucopyranosyl-(1-4)-β-D-fucopyranosyl-28-O-β-D- glucopyranosyl ester	Triterpene glycosides	A C30 isoprenoid (triterpene)
9.39_188.0465m/z	Venoterpine	Pyridines and derivatives	Found in alcoholic beverages, herbs and spices, and root vegetables
13.85_525.1747m/z	Mutactimycin E	Anthracyclines
16.69_382.1999m/z	myxopyronin A	Carbonyl compounds	A heterocyclic antibiotic
17.87_417.1187m/z	Gossypetin 7,4'-dimethyl ether 8-butyrate	Flavones and Flavonols
