# Supplementary material for: Characterization of the Exometabolome of Nitrosopumilus maritimus SCM1 by Liquid Chromatography–Ion Mobility Mass Spectrometry
Source: Front Microbiol. 2021 Jul 1;12:658781. doi: 10.3389/fmicb.2021.658781 (PMC8281238; doi:10.3389/fmicb.2021.658781)
Supplement: Supplementary file 10 [file Table_10.XLSX]

## Sheet: Sheet1
Compound	Compound ID	Description	Formula	Score	Fragmentation Score	Mass Error (ppm)	Isotope Similarity	Adducts	Experimental TWIMSCCSN2 (angstrom^2)	CCSbase Theoretical CCS (angstrom^2)
4.96_597.2838m/z	CSID23168952	N-(3-Amino-1-carboxypropyl)-L-alanyl-L-proline	C12H21N3O5	57.5	95.1	-2.88055	95.8876	2M+Na
5.09_604.2935m/z	NPA017795	Epothilone B 3-β-D-arabinofuranoside	C32H49NO10S	55.1	95.7	-0.628162	80.7274	M+H-2H2O	238.76	[M+H]+ 242.3
6.13_553.3305m/z	NPA001340	3-O-Acetyl-16a-hydroxytrametenolic acid	C32H50O5	54.9	93.5	2.85935	84.3093	M+K	225.52	[M+K]+ 224.6
6.96_532.3268m/z	NPA025315	Bipolahydroquinone A	C28H42O7	50.7	77.8	-0.241483	76.0742	M+ACN+H	220.38	[M+H]+ 219.3
10.89_692.4732m/z	NPA008715	Bafilomycin H	C37H62O9	52.7	78.8	-0.00235175	84.5047	M+ACN+H	254.21	[M+H]+ 254.6
15.09_272.1629m/z	CHEBI:83446	N,N-didesmethylvenlafaxine	C15H23NO2	49.5	67.3	3.25145	84.16	M+Na	173.89	[M+Na]+ 168.9
16.87_310.3090m/z	CHEBI:78759	N,N-dimethylsphingosine	C20H41NO2	56.5	98.6	-4.53721	89.3368	M+H-H2O	199.09	[M+H]+ 191.3
