# Supplementary material for: Characterization of the Exometabolome of Nitrosopumilus maritimus SCM1 by Liquid Chromatography–Ion Mobility Mass Spectrometry
Source: Front Microbiol. 2021 Jul 1;12:658781. doi: 10.3389/fmicb.2021.658781 (PMC8281238; doi:10.3389/fmicb.2021.658781)
Supplement: Supplementary file 11 [file Table_11.XLSX]

## Sheet: Sheet1
Compound	Description	Chemical Classification (ClassyFire)	Comments
4.96_597.2838m/z	N-(3-Amino-1-carboxypropyl)-L-alanyl-L-proline	Amino acids, peptides, and analogues	A dipeptide
5.09_604.2935m/z	Epothilone B 3-α-D- arabinofuranoside	Epothilones and analogues	An epothilone metabolite
6.13_553.3305m/z	3-O-Acetyl-16a-hydroxytrametenolic acid	Triterpenoids	A triterpene acid
6.96_532.3268m/z	Bipolahydroquinone A	1-benzopyrans	A meroterpenoid
10.89_692.4732m/z	Bafilomycin H	Macrolides and analogues	A bafilomycin
15.09_272.1629m/z	N,N-didesmethylvenlafaxine	Anisoles	A marine xenobiotic metabolite. A monomethoxybenzene that is the N,N-didesmethyl derivative of venlafaxine.
16.87_310.3090m/z	N,N-dimethylsphingosine	N-methylated sphingoid bases	A sphingoid, an inhibitor of sphingosine kinase
